# Supplementary material for: Association of infertility and fertility treatment with mammographic density in a large screening-based cohort of women: a cross-sectional study
Source: Breast Cancer Res. 2016 Apr 13;18:36. doi: 10.1186/s13058-016-0693-5 (PMC4830010; doi:10.1186/s13058-016-0693-5)
Supplement: Additional file 1: — Association between infertility, fertility treatment and mammographic density, adjusted by age in 1-year categories. (XLS 35 kb) [file 13058_2016_693_MOESM1_ESM.xls]

## Sheet: Sheet1
	Age adjusted				Fully adjusted
Absolute dense volume, cm3	N	MD	95% CI		MD	95% CI
No infertility	34360	-2.45241	-3.51189	-1.39293	-1.08351	-2.0537	-0.113333
No hormone treatment	5948	0	Reference		0	Reference
Hormonal treatment*	1429	-1.26499	-3.32448	0.794502	-0.95643	-2.81251	0.899652
COS for IVF/ICSI**	1576	4.54209	2.15944	6.92474	3.22609	1.0845	5.36769
Absolute non-dense volume, cm3
No infertility	34360	-11.5546	-21.4424	-1.66679	-4.10417	-10.4248	2.21646
No hormone treatment	5948	0	Reference		0	Reference
Hormonal treatment*	1429	19.448	-2.65107	41.547	13.3528	-0.286777	26.9923
COS for IVF/ICSI**	1576	-13.7658	-35.6622	8.13064	5.99897	-8.48359	20.4815
Percent dense volume, pp
No infertility	34360	-0.0567986	-0.247582	0.133985	-0.0889154	-0.269185	0.0913542
No hormone treatment	5948	0	Reference		0	Reference
Hormonal treatment*	1429	-0.210052	-0.597263	0.177159	-0.215769	-0.571287	0.139748
COS for IVF/ICSI**	1576	0.844177	0.467877	1.22048	0.177408	-0.167508	0.522323
Fully adjusted models include age at mammography in one-year categories, BMI, age at menarche, cigarette smoking, alcohol consumption, education level, family history of breast cancer, parity and menopausal status
* Hormonal treatment includes ovulation induction with clomiphene citrate or low-dose gonadotropins
** COS for IVF/ICSI includes high-dose gonadotropin stimulation for multiple follicle recruitment and superovulation
Abbreviations: BMI body mass index, CI confidence interval, COS controlled ovarian stimulation, ICSI intracytoplasmic sperm injection, IVF in vitro fertilization, MD mean difference (difference in mean density between exposed group and reference group), pp percentage points
