# Supplementary material for: Association of infertility and fertility treatment with mammographic density in a large screening-based cohort of women: a cross-sectional study
Source: Breast Cancer Res. 2016 Apr 13;18:36. doi: 10.1186/s13058-016-0693-5 (PMC4830010; doi:10.1186/s13058-016-0693-5)
Supplement: Additional file 2: — Effect modification by parity on the association between infertility, fertility treatment and mammographic density. (XLS 35 kb) [file 13058_2016_693_MOESM2_ESM.xls]

## Sheet: Sheet1
	Parous women				Nulliparous women
Absolute dense volume, cm3	N	MD	95% CI		N	MD	95% CI
No infertility	30664	-1.67769	-2.6043	-0.751086	3696	-0.330426	-2.69751	2.03666
No hormone treatment	4917	0	Reference		1031	0	Reference
Hormonal treatment*	1223	-0.765408	-2.56658	1.03576	206	-1.33883	-5.79251	3.11486
COS for IVF/ICSI**	1083	2.2078	-0.0204186	4.43602	493	7.33377	3.28994	11.3776
Absolute non-dense volume, cm3
No infertility	30664	-8.03587	-14.8072	-1.26451	3696	4.31572	-12.3597	20.9912
No hormone treatment	4917	0	Reference		1031	0	Reference
Hormonal treatment*	1223	21.2013	6.72392	35.6787	206	-24.7022	-61.7732	12.3689
COS for IVF/ICSI**	1083	4.95639	-12.6489	22.5617	493	15.6918	-11.277	42.6607
Percent dense volume, pp
No infertility	30664	-0.0882993	-0.26259	0.0859917	3696	-0.33194	-0.800284	0.136404
No hormone treatment	4917	0	Reference		1031	0	Reference
Hormonal treatment*	1223	-0.128641	-0.4746	0.217318	206	-0.510776	-1.45335	0.431801
COS for IVF/ICSI**	1083	0.407445	0.0436109	0.771278	493	-0.164448	-0.837727	0.508831
Models adjusted for age at mammography, BMI, age at menarche, cigarette smoking, alcohol consumption, education level, family history of breast cancer and menopausal status, including interaction terms for infertility, fertility treatment and parity
p values for effect modification by parity, using the likelihood ratio test; Absolute dense volume: 0.073 Absolute non-dense volume: <0.001 Percent dense volume: 0.280
* Hormonal treatment includes ovulation induction with clomiphene citrate or low-dose gonadotropins
** COS for IVF/ICSI includes high-dose gonadotropin stimulation for multiple follicle recruitment and superovulation
Abbreviations: BMI body mass index, CI confidence interval, COS controlled ovarian stimulation, ICSI intracytoplasmic sperm injection, IVF in vitro fertilization, MD mean difference (difference in mean density between exposed group and reference group), pp percentage points
