# Supplementary material for: Association of infertility and fertility treatment with mammographic density in a large screening-based cohort of women: a cross-sectional study
Source: Breast Cancer Res. 2016 Apr 13;18:36. doi: 10.1186/s13058-016-0693-5 (PMC4830010; doi:10.1186/s13058-016-0693-5)
Supplement: Additional file 3: — Association between infertility, fertility treatment and mammographic density, infertile women with non-hormonal fertility treatment excluded from reference group. (XLS 34 kb) [file 13058_2016_693_MOESM3_ESM.xls]

## Sheet: Sheet1
	Age adjusted				Fully adjusted
Absolute dense volume, cm3	N	MD	95% CI		MD	95% CI
No infertility	34360	-2.0785	-3.1658	-0.991196	-0.783494	-1.7698	0.202807
No hormone treatment	5455	0	Reference		0	Reference
Hormonal treatment*	1429	-0.912596	-2.98603	1.16084	-0.682316	-2.53142	1.16679
COS for IVF/ICSI**	1576	4.94064	2.54721	7.33406	3.47321	1.34232	5.6041
Absolute non-dense volume, cm3
No infertility	34360	-16.1518	-27.0371	-5.26641	-4.65349	-11.5066	2.19965
No hormone treatment	5455	0	Reference		0	Reference
Hormonal treatment*	1429	17.0688	-6.49405	40.6316	14.0249	-0.397503	28.4474
COS for IVF/ICSI**	1576	-19.3763	-42.7272	3.97457	5.03942	-10.2455	20.3244
Percent dense volume, pp
No infertility	34360	0.0454386	-0.144639	0.235516	-0.0264945	-0.206814	0.153825
No hormone treatment	5455	0	Reference		0	Reference
Hormonal treatment*	1429	-0.125649	-0.502237	0.250939	-0.150648	-0.497737	0.19644
COS for IVF/ICSI**	1576	0.933778	0.566762	1.30079	0.23841	-0.0978658	0.574686
Fully adjusted models include age at mammography, BMI, age at menarche, cigarette smoking, alcohol consumption, education level, family history of breast cancer, parity and menopausal status
* Hormonal treatment includes ovulation induction with clomiphene citrate or low-dose gonadotropins
** COS for IVF/ICSI includes high-dose gonadotropin stimulation for multiple follicle recruitment and superovulation
Abbreviations: BMI body mass index, CI confidence interval, COS controlled ovarian stimulation, ICSI intracytoplasmic sperm injection, IVF in vitro fertilization, MD mean difference (difference in mean density between exposed group and reference group), pp percentage points
