# Supplementary material for: Association of infertility and fertility treatment with mammographic density in a large screening-based cohort of women: a cross-sectional study
Source: Breast Cancer Res. 2016 Apr 13;18:36. doi: 10.1186/s13058-016-0693-5 (PMC4830010; doi:10.1186/s13058-016-0693-5)
Supplement: Additional file 4: — Association between infertility, fertility treatment and mammographic density, current users of HRT excluded. (XLS 34 kb) [file 13058_2016_693_MOESM4_ESM.xls]

## Sheet: Sheet1
	Age adjusted				Fully adjusted
Absolute dense volume, cm3	N	MD	95% CI		MD	95% CI
No infertility	32926	-2.48615	-3.56298	-1.40931	-1.15283	-2.12224	-0.183423
No hormone treatment	5633	0	Reference		0	Reference
Hormonal treatment*	1345	-1.44484	-3.56124	0.671559	-1.16553	-3.03224	0.701174
COS for IVF/ICSI**	1510	4.64187	2.22633	7.05742	3.14643	1.00986	5.283
Absolute non-dense volume, cm3
No infertility	32926	-12.9361	-23.6187	-2.2536	-5.6503	-12.466	1.1654
No hormone treatment	5633	0	Reference		0	Reference
Hormonal treatment*	1345	22.7301	-1.50554	46.9657	13.38	-1.45087	28.2109
COS for IVF/ICSI**	1510	-16.4654	-40.1343	7.20355	3.66161	-11.9803	19.3035
Percent dense volume, pp
No infertility	32926	-0.0346452	-0.223221	0.15393	-0.0499654	-0.226202	0.126271
No hormone treatment	5633	0	Reference		0	Reference
Hormonal treatment*	1345	-0.225531	-0.611099	0.160036	-0.183215	-0.535051	0.168621
COS for IVF/ICSI**	1510	0.879177	0.507151	1.2512	0.212495	-0.123648	0.548639
Fully adjusted models include age at mammography, BMI, age at menarche, cigarette smoking, alcohol consumption, education level, family history of breast cancer, parity and menopausal status
* Hormonal treatment includes ovulation induction with clomiphene citrate or low-dose gonadotropins
** COS for IVF/ICSI includes high-dose gonadotropin stimulation for multiple follicle recruitment and superovulation
Abbreviations: BMI body mass index, CI confidence interval, COS controlled ovarian stimulation, ICSI intracytoplasmic sperm injection, IVF in vitro fertilization, MD mean difference (difference in mean density between exposed group and reference group), pp percentage points
